# Supplementary material for: A comparison of 27 Arabidopsis thaliana genomes and the path toward an unbiased characterization of genetic polymorphism
Source: Nat Genet. 2025 Aug 19;57(9):2289–301. doi: 10.1038/s41588-025-02293-0 (PMC12425826; doi:10.1038/s41588-025-02293-0)
Supplement: Supplementary file 4 — Origin and sequencing data for the 27 accessions. [file 41588_2025_2293_MOESM4_ESM.xlsx]

## Sheet: Current Selection
Identifier				Origin					Sequencing statistics															Other data
Our ID	Stock ID#	Accession	Alias	Country	site	latitude	longitude	Admixture group (1001G)	CLR coverage	PCR-free coverage	Contigs_total_length	Contigs_number	Contigs_mean_length	Contigs_longest	Contigs_N50	Scaffolds_total_length	Scaffolds_longest	Scaffolds_Gaps	Scaffolded_contigs_number	Scaffolded_contigs_mean_length	Scaffolded_contigs_longest	Scaffolded_contigs_shortest	Scaffolded_contigs_N50	Optical_map	RNA-seq seedling	RNA-seq rosette	RNA-seq fllowers	RNA-seq pollen	Bisulfite_Kawakatsu
10002	CS76405	TueWal-2		Germany		48.53	9.04	western_europe	129.89	40.1631	125654789	68	1.84786e+06	16233468	14388344	119789402	29534026	7	12	9.98239e+06	16233468	316239	14908961		yes	yes	yes	yes	yes
10015	CS929	Sha		Tadjikistan	Shakhdara	39.3	71	asia	69.6523	92.6408	125879372	99	1.27151e+06	16141487	14343658	118988800	29667470	10	15	7932520	16141487	536095	14432907		yes	yes	yes	yes	yes
10024	CS77369	Tnz-1		Tanzania	Mt. Kilimanjaro	-2.87389	36.2128	africa	69.6394	65.7055	123817964	97	1.27647e+06	14657798	12796227	118177637	28940631	17	22	5.37163e+06	14649801	219345	12796227	yes	yes	yes	yes	yes
1741	CS78969	KBS-Mac-74		USA		42.405	-85.398	germany	119.785	40.8967	126154344	84	1.50184e+06	16209608	13097427	119343219	30098246	11	16	7.45888e+06	16209608	270493	13097427		yes	yes	yes	yes
22001	NA	85-3		China	Huangchuan	32.14	115.06	china	53.4661	48.5059	130813555	154	849439	22616469	14668361	119557698	32486918	12	17	7.03274e+06	22616469	325917	14668361	yes	yes	yes	yes	yes
22002	NA	35-1		China	Yinjiang	27.94	108.61	china	46.5559	50.2392	130131779	206	631708	14731790	13508703	118420608	29217530	13	18	6.57885e+06	14731790	225465	13508703		yes	yes	yes	yes
22003	CS799913	Taz-0		Morocco	Taza	34.0917	-4.10258	africa	87.1656	55.3404	125464456	74	1.69547e+06	16640128	13969907	119033664	29520485	9	14	8.50234e+06	16640128	582999	14503054		yes	yes	yes	yes
22004	CS799925	Elh-2		Morocco	El-Had	31.472	-7.40644	africa	108.736	46.3881	128820907	145	888420	16573504	14574061	120667272	29908163	9	14	8.61903e+06	16573504	686272	14767661		yes	yes	yes	yes
22005	CS2107642	Rabacal-1	R1	Portugal	Rabacal	32.7536	-17.1297	madeira	88.474	54.9278	126645497	94	1.34729e+06	16495827	14239241	120235914	29990244	10	15	8.01566e+06	16495827	387691	14688631		yes	yes	yes	yes
22006	635AV	Areeiro-1	A1, Are-1	Portugal	Pico do Areeiro	32.74	-16.93	madeira	56.3391	56.5107	122566394	104	1.17852e+06	16490670	11604054	118420119	29262629	13	18	6.57882e+06	16490670	162423	13642422	yes	yes	yes	yes	yes
22007	NA	ET-86.4		Ethiopia	Simien	13.2351	38.0617	africa	67.7433	56.4166	126872665	123	1.03149e+06	16130907	11291819	118506427	29344814	11	16	7.40658e+06	16130907	485583	14529063		yes	yes	yes	yes
6024	CS76864	Fly2-2		Sweden	Flyinge	55.7509	13.3712	south_sweden	51.4905	136.864	123965135	78	1.5893e+06	15322192	13373353	119051935	29561164	12	17	7.00298e+06	15322192	287427	13373353		yes	yes	yes	yes	yes
6069	CS77137	Nyl-7		Sweden	Nyland	62.9513	18.2763	north_sweden	45.5626	117.937	127000635	120	1.05834e+06	16112050	14208976	119736059	29186557	9	14	8.55251e+06	16112050	463017	14977481	yes	yes	yes
6124	CS77309	T690		Sweden	Eslöv	55.8378	13.3092	south_sweden	65.9705	128.786	128892865	101	1.27617e+06	16269400	14068351	119775510	29766200	12	17	7.04555e+06	16269400	233094	14453724		yes	yes
6244	CS77384	TRÄ 01		Sweden	Rävsöviken	62.9169	18.4728	north_sweden	77.791	73.9217	129885153	116	1.1197e+06	16165367	13669775	120574184	29979553	11	16	7.53582e+06	16165367	250728	14448744		yes	yes	yes	yes
6909	CS76778	Col-0		(Germany)	NA	-38.3	-92.3	germany	105.7	32.0815	126713036	109	1.1625e+06	16236484	14139893	119322743	29946964	11	16	7.4576e+06	16236484	186179	14652222		yes	yes	yes	yes	yes
6966	CS77266	Sq-1		UK		51.4083	-0.6383	western_europe	67.9099	78.4618	124776230	92	1.35626e+06	16242856	14128469	120282246	29722156	13	18	6.68227e+06	16242856	200608	14704860	yes	yes	yes	yes	yes	yes
8236	CS76941	HSm		Czechia		49.33	15.76	central_europe	72.0181	86.3083	128349737	105	1.22238e+06	16186290	13419645	119527630	29508147	10	15	7968442	16186290	281875	14900325	yes	yes	yes	yes	yes	yes
9075	CS77023	Lerik1-4		Azerbaijan		38.7406	48.6131	italy_balkan_caucasus	38.5856	51.1639	125103598	104	1.20292e+06	15045204	9344525	118937341	29734601	23	28	4.24768e+06	15045204	162239	9344525		yes	yes	yes	yes	yes
9537	CS76787	IP-Cum-1		Spain		38.07	-6.66	spain	94.0096	51.8885	123436926	109	1.13245e+06	16172207	13472369	118638001	29667162	15	20	5.93183e+06	16172207	177933	14615617		yes	yes	yes	yes	yes
9543	CS76886	IP-Gra-0		Spain		36.77	-5.39	relict	45.6968	75.9114	129926374	99	1.31239e+06	16469672	14649499	120392663	29600902	10	15	8.02611e+06	16469672	310900	14825372		yes	yes	yes	yes	yes
9638	CS77133	Noveg-3		Russia		51.73	80.86	asia	71.5182	108.062	129870677	135	962005	16025374	13109669	119104497	29883912	12	17	7.00608e+06	16025374	425382	14211824	yes	yes	yes	yes	yes	yes
9728	CS77279	Stiav-1		Slovakia		48.46	18.9	central_europe	73.2332	102.267	129490284	199	650705	15121502	11387676	119828838	29439453	19	24	4.99279e+06	15121502	230187	11387676		yes	yes	yes	yes	yes
9764	CS76581	Qar-8a		Lebanon		34.1	35.84	admixed	53.8055	59.9223	125185751	108	1.15913e+06	16208360	13672267	118910146	29826948	12	17	6.99464e+06	16208360	594548	14274170	yes	yes	yes	yes	yes
9888	CS77197	IP-Pva-1		Spain		40.93	-3.31	spain	71.1929	101.65	125319856	88	1.42409e+06	16288547	13170068	118903027	29182391	10	15	7.9268e+06	16288547	194011	14156611		yes	yes	yes	yes	yes
9905	CS78840	Ven-0		Spain		40.76	-4.01	relict	59.9318	94.7005	127775166	115	1.11109e+06	16466258	13617335	121114733	29619594	13	18	6.72852e+06	16466258	540579	13617335		yes	yes	yes	yes	yes
9981	CS76366	Angit-1		Italy		38.76	16.24	italy_balkan_caucasus	141.766	39.0562	128746383	87	1.47984e+06	15285702	14534790	119633104	29789997	8	13	9.20248e+06	15285702	819879	14534790		yes	yes	yes	yes	yes
