# Supplementary material for: A comparison of 27 Arabidopsis thaliana genomes and the path toward an unbiased characterization of genetic polymorphism
Source: Nat Genet. 2025 Aug 19;57(9):2289–301. doi: 10.1038/s41588-025-02293-0 (PMC12425826; doi:10.1038/s41588-025-02293-0)
Supplement: Supplementary file 5 — Large inversions. [file 41588_2025_2293_MOESM5_ESM.xlsx]

## Sheet: Sheet1
	chr1_famous_transloc	chr1_inv1	chr2_inv	chr3_inv_1	chr3_inv_2	chr3_inv_3	chr3_transloc(?)	chr4_inv1	chr4_inv2	chr4_inv3	chr4_inv4	chr5_inv
pos.start		15501631	2530962	2774870	11956091	11188531	14223756	1624151	3061551	15544134	5803374	12437159
pos.end		16963206	3580579	5252859	12461682	11520047	15433122	2768878	3937586	16138808	6158769	13049679
10002								1				1
10015				1				1				1
10024	1							1	1			1
1741												1
22001								1				1
22002								1				1
22003	1				1			1				1
22004	1							1				1
22005	1					1	1	1	1			1
22006	1					1	1	1	1			1
22007	1							1	1			1
6024								1				1
6069		1						1				1
6124								1				1
6244								1				1
6909
6966								1				1
8236								1				1
9075								1				1
9537								1			1	1
9543	1							1	1			1
9638	1							1
9728								1				1
9764	1		1					1
9888								1				1
9905	1							1	1	1		1
9981								1				1
