# Supplementary material for: A comparison of 27 Arabidopsis thaliana genomes and the path toward an unbiased characterization of genetic polymorphism
Source: Nat Genet. 2025 Aug 19;57(9):2289–301. doi: 10.1038/s41588-025-02293-0 (PMC12425826; doi:10.1038/s41588-025-02293-0)
Supplement: Supplementary file 7 — RNA-seq read-map data. [file 41588_2025_2293_MOESM7_ESM.txt]

sample	own_g_total_readN	own_g_%_uniq	own_g_%_nonuniq	own_g_%_tooshort	sample	tair10_total_readN	tair10_%_uniq	tair10_%_nonuniq	tair10_%_tooshort
F.10002.batch1	20805270	75.75%	0.00%	23.03%	F.10002.batch1	20805270	75.74%	0.00%	22.91%
F.10002.batch2	27953537	81.39%	0.00%	17.51%	F.10002.batch2	27953537	81.34%	0.00%	17.33%
P.10002.batch2	20710005	72.01%	0.00%	22.61%	P.10002.batch2	20710005	73.36%	0.00%	22.28%
R.10002	25003426	80.18%	0.00%	18.37%	R.10002	25003426	80.08%	0.00%	18.30%
S.10002	16277090	80.48%	0.00%	17.31%	S.10002	16277090	80.57%	0.00%	17.19%
F.10015.batch1	24430964	78.37%	0.00%	20.09%	F.10015.batch1	24430964	78.34%	0.00%	20.01%
F.10015.batch2	32734056	81.75%	0.00%	16.58%	F.10015.batch2	32734056	81.80%	0.00%	16.44%
F.10015.rep2.batch1	32836901	78.16%	0.00%	20.09%	F.10015.rep2.batch1	32836901	78.20%	0.00%	20.02%
F.10015.rep2.batch2	29853379	76.06%	0.00%	21.71%	F.10015.rep2.batch2	29853379	76.32%	0.00%	21.56%
P.10015.batch2	25588841	71.07%	0.00%	24.00%	P.10015.batch2	25588841	71.98%	0.00%	23.65%
P.10015.rep2.batch2	21042159	72.63%	0.00%	22.98%	P.10015.rep2.batch2	21042159	73.43%	0.00%	22.56%
R.10015	22240095	77.68%	0.00%	19.40%	R.10015	22240095	78.06%	0.00%	19.17%
R.10015.rep2	22170585	80.44%	0.00%	17.86%	R.10015.rep2	22170585	80.51%	0.00%	17.70%
S.10015	18103543	78.93%	0.00%	18.33%	S.10015	18103543	79.29%	0.00%	18.14%
S.10015.rep2	16899241	77.64%	0.00%	20.33%	S.10015.rep2	16899241	77.90%	0.00%	20.12%
F.10024.batch1	26211891	78.42%	0.00%	20.03%	F.10024.batch1	26211891	78.42%	0.00%	19.99%
F.10024.batch2	49546959	70.60%	0.00%	20.77%	F.10024.batch2	49546959	72.72%	0.00%	21.11%
P.10024.batch2	23600831	76.89%	0.00%	18.52%	P.10024.batch2	23600831	78.10%	0.00%	18.22%
R.10024	16802394	79.81%	0.00%	17.81%	R.10024	16802394	80.30%	0.00%	17.88%
S.10024	17854028	82.67%	0.00%	14.43%	S.10024	17854028	83.57%	0.00%	14.43%
F.1741.batchCT	13049283	76.41%	0.00%	20.96%	F.1741.batchCT	13049283	76.67%	0.00%	20.96%
P.1741.batchCT	16826781	69.85%	0.00%	24.26%	P.1741.batchCT	16826781	71.22%	0.00%	24.23%
R.1741	13810862	77.94%	0.00%	20.27%	R.1741	13810862	77.82%	0.00%	20.20%
S.1741	18367313	75.75%	0.00%	19.83%	S.1741	18367313	76.13%	0.00%	19.89%
F.220011.batch1	26039483	77.05%	0.00%	21.01%	F.220011.batch1	26039483	77.17%	0.00%	20.93%
F.220011.batch2	45184473	79.73%	0.00%	18.76%	F.220011.batch2	45184473	79.91%	0.00%	18.56%
P.220011.batch2	25328711	74.19%	0.00%	19.88%	P.220011.batch2	25328711	75.79%	0.00%	19.53%
R.220011	18243347	77.27%	0.00%	16.52%	R.220011	18243347	78.22%	0.00%	16.46%
S.220011	17713901	81.36%	0.00%	16.63%	S.220011	17713901	81.66%	0.00%	16.40%
F.22002.batch1	21694638	78.58%	0.00%	20.13%	F.22002.batch1	21694638	78.45%	0.00%	19.97%
F.22002.batch2	54314061	73.12%	0.00%	25.85%	F.22002.batch2	54314061	73.09%	0.00%	25.62%
P.22002.batch2	26298437	75.86%	0.00%	20.54%	P.22002.batch2	26298437	76.28%	0.00%	20.24%
R.22002	20404869	80.88%	0.00%	16.76%	R.22002	20404869	81.08%	0.00%	16.62%
S.22002	15969970	82.39%	0.00%	15.48%	S.22002	15969970	82.70%	0.00%	15.30%
F.22003.batchCT	17992781	77.03%	0.00%	21.09%	F.22003.batchCT	17992781	76.81%	0.00%	21.05%
P.22003.batchCT	19350426	65.63%	0.00%	29.47%	P.22003.batchCT	19350426	66.53%	0.00%	29.29%
R.22003	17292285	81.18%	0.00%	17.43%	R.22003	17292285	80.80%	0.00%	17.40%
S.22003	21966951	80.11%	0.00%	17.72%	S.22003	21966951	79.98%	0.00%	17.58%
F.22004.batchCT	21051217	24.89%	0.00%	38.75%	F.22004.batchCT	21051217	29.84%	0.00%	40.77%
P.22004.batchCT	23358174	58.63%	0.00%	36.83%	P.22004.batchCT	23358174	60.04%	0.00%	36.18%
R.22004	19442465	82.45%	0.00%	15.27%	R.22004	19442465	82.44%	0.00%	15.11%
S.22004	16995154	80.28%	0.00%	17.78%	S.22004	16995154	80.28%	0.00%	17.60%
F.22005.batch2	48127783	73.75%	0.00%	22.87%	F.22005.batch2	48127783	73.90%	0.00%	23.02%
F.22005.batchCT	23312451	77.10%	0.00%	21.15%	F.22005.batchCT	23312451	76.80%	0.00%	21.35%
P.22005.batch2	24246851	76.31%	0.00%	19.17%	P.22005.batch2	24246851	77.12%	0.00%	19.29%
P.22005.batchCT	12559525	71.44%	0.00%	25.08%	P.22005.batchCT	12559525	72.27%	0.00%	24.96%
R.22005	15940791	79.91%	0.00%	18.76%	R.22005	15940791	79.44%	0.00%	18.64%
S.22005	18107543	81.49%	0.00%	15.72%	S.22005	18107543	81.25%	0.00%	15.65%
F.22006.batchCT	16210085	75.40%	0.00%	22.31%	F.22006.batchCT	16210085	75.40%	0.00%	22.25%
P.22006.batchCT	22371185	69.54%	0.00%	25.36%	P.22006.batchCT	22371185	71.44%	0.00%	25.05%
R.22006	22120660	81.95%	0.00%	16.51%	R.22006	22120660	81.78%	0.00%	16.16%
S.22006	17580564	70.64%	0.00%	19.07%	S.22006	17580564	71.90%	0.00%	19.03%
F.22007.batch2	51796548	81.47%	0.00%	17.59%	F.22007.batch2	51796548	81.13%	0.00%	17.46%
F.22007.batchCT	30942442	71.64%	0.00%	24.24%	F.22007.batchCT	30942442	72.13%	0.00%	24.22%
P.22007.batch2	26694021	47.74%	0.00%	50.35%	P.22007.batch2	26694021	48.09%	0.00%	50.02%
P.22007.batchCT	18476708	70.37%	0.00%	26.75%	P.22007.batchCT	18476708	71.20%	0.00%	26.09%
R.22007	19764586	81.90%	0.00%	16.15%	R.22007	19764586	81.59%	0.00%	15.91%
S.22007	17567591	78.98%	0.00%	19.25%	S.22007	17567591	78.76%	0.00%	19.03%
F.6024.batchCT	19260902	74.95%	0.00%	22.82%	F.6024.batchCT	19260902	75.24%	0.00%	22.71%
P.6024.batchCT	25320754	70.78%	0.00%	27.08%	P.6024.batchCT	25320754	71.08%	0.00%	26.65%
R.6024	13869810	78.35%	0.00%	19.33%	R.6024	13869810	78.76%	0.00%	19.20%
S.6024	16916330	75.47%	0.00%	20.20%	S.6024	16916330	76.29%	0.00%	20.10%
R.6069	12208678	75.92%	0.00%	19.92%	R.6069	12208678	76.41%	0.00%	19.87%
S.6069	19193295	76.14%	0.00%	19.20%	S.6069	19193295	76.80%	0.00%	19.10%
R.6124	14571908	73.78%	0.00%	18.74%	R.6124	14571908	74.89%	0.00%	18.80%
S.6124	15771527	77.42%	0.00%	18.12%	S.6124	15771527	78.05%	0.00%	18.05%
F.6244.batchCT	15424647	72.35%	0.00%	24.09%	F.6244.batchCT	15424647	73.06%	0.00%	23.93%
P.6244.batchCT	33412380	73.68%	0.00%	22.82%	P.6244.batchCT	33412380	74.60%	0.00%	22.35%
R.6244	13791300	79.87%	0.00%	15.81%	R.6244	13791300	80.26%	0.00%	15.81%
S.6244	14798380	75.36%	0.00%	18.95%	S.6244	14798380	76.24%	0.00%	18.82%
F.6909.batch1	64449673	77.89%	0.00%	20.66%	F.6909.batch1	64449673	78.06%	0.00%	20.68%
F.6909.batch2	31939174	79.73%	0.00%	17.59%	F.6909.batch2	31939174	80.30%	0.00%	17.61%
P.6909.batch2	23296079	74.39%	0.00%	21.04%	P.6909.batch2	23296079	75.71%	0.00%	21.07%
R.6909	15813955	75.77%	0.00%	17.97%	R.6909	15813955	76.72%	0.00%	18.01%
S.6909	18935377	76.58%	0.00%	19.57%	S.6909	18935377	77.13%	0.00%	19.62%
F.6966.batch1	26857131	75.29%	0.00%	23.53%	F.6966.batch1	26857131	75.35%	0.00%	23.36%
F.6966.batch2	25568521	80.22%	0.00%	18.34%	F.6966.batch2	25568521	80.32%	0.00%	18.17%
P.6966.batch2	21425457	76.44%	0.00%	20.21%	P.6966.batch2	21425457	77.27%	0.00%	19.80%
R.6966	13811161	79.22%	0.00%	16.59%	R.6966	13811161	79.50%	0.00%	16.65%
S.6966	21093719	75.42%	0.00%	19.75%	S.6966	21093719	75.94%	0.00%	19.73%
F.8236.batch1	20689482	75.41%	0.00%	22.58%	F.8236.batch1	20689482	75.52%	0.00%	22.84%
F.8236.batch2	73315110	72.25%	0.00%	22.93%	F.8236.batch2	73315110	73.14%	0.00%	23.02%
P.8236.batch2	21102568	74.56%	0.00%	20.68%	P.8236.batch2	21102568	75.72%	0.00%	20.61%
R.8236	13936639	80.48%	0.00%	15.18%	R.8236	13936639	80.80%	0.00%	15.58%
S.8236	16319950	70.68%	0.00%	20.57%	S.8236	16319950	71.64%	0.00%	21.43%
F.9075.batch1	11010604	73.27%	0.00%	23.26%	F.9075.batch1	11010604	73.94%	0.00%	23.09%
P.9075.batchCT	11765489	68.89%	0.00%	27.50%	P.9075.batchCT	11765489	70.28%	0.00%	26.89%
R.9075	16190151	79.72%	0.00%	18.33%	R.9075	16190151	79.90%	0.00%	18.15%
S.9075	19783603	76.23%	0.00%	19.93%	S.9075	19783603	76.82%	0.00%	19.75%
F.9537.batch1	25590764	79.16%	0.00%	19.40%	F.9537.batch1	25590764	79.19%	0.00%	19.26%
F.9537.batch2	22755655	80.23%	0.00%	18.81%	F.9537.batch2	22755655	80.18%	0.00%	18.61%
P.9537.batch2	22648190	72.44%	0.00%	23.06%	P.9537.batch2	22648190	73.52%	0.00%	22.74%
R.9537	17480032	75.97%	0.00%	19.73%	R.9537	17480032	76.38%	0.00%	19.71%
S.9537	21907882	76.22%	0.00%	19.55%	S.9537	21907882	76.75%	0.00%	19.46%
F.9543.batchCT	24330411	70.25%	0.00%	25.46%	F.9543.batchCT	24330411	70.75%	0.00%	25.60%
P.9543.batchCT	16083097	74.33%	0.00%	23.05%	P.9543.batchCT	16083097	74.51%	0.00%	22.93%
R.9543	20411463	77.51%	0.00%	19.07%	R.9543	20411463	77.85%	0.00%	19.16%
S.9543	18469000	72.54%	0.00%	20.33%	S.9543	18469000	73.29%	0.00%	20.44%
F.9638.batchCT	25329640	76.27%	0.00%	22.18%	F.9638.batchCT	25329640	76.43%	0.00%	22.15%
P.9638.batchCT	115930	68.19%	0.00%	28.79%	P.9638.batchCT	115930	68.35%	0.00%	28.98%
R.9638	19676766	78.73%	0.00%	17.38%	R.9638	19676766	78.46%	0.00%	17.46%
S.9638	18177790	73.85%	0.00%	19.56%	S.9638	18177790	73.67%	0.00%	20.03%
F.9728.batchCT	19994510	72.75%	0.00%	25.09%	F.9728.batchCT	19994510	73.01%	0.00%	24.99%
P.9728.batchCT	14931405	70.69%	0.00%	25.76%	P.9728.batchCT	14931405	71.67%	0.00%	25.33%
R.9728	13562591	78.03%	0.00%	16.68%	R.9728	13562591	78.59%	0.00%	16.68%
S.9728	18439902	74.37%	0.00%	18.50%	S.9728	18439902	75.31%	0.00%	18.58%
F.9764.batch2	29511848	79.16%	0.00%	19.37%	F.9764.batch2	29511848	79.52%	0.00%	19.07%
F.9764.batchCT	26927459	77.71%	0.00%	20.44%	F.9764.batchCT	26927459	78.16%	0.00%	20.30%
P.9764.batch2	19367533	72.68%	0.00%	23.70%	P.9764.batch2	19367533	73.41%	0.00%	23.25%
P.9764.batchCT	21266802	74.31%	0.00%	23.14%	P.9764.batchCT	21266802	75.07%	0.00%	22.44%
R.9764	14859541	78.82%	0.00%	17.31%	R.9764	14859541	79.35%	0.00%	17.29%
S.9764	20481948	74.92%	0.00%	20.46%	S.9764	20481948	75.50%	0.00%	20.47%
F.9888.batchCT	12968250	73.51%	0.00%	24.15%	F.9888.batchCT	12968250	73.87%	0.00%	23.97%
P.9888.batchCT	17121267	69.67%	0.00%	29.09%	P.9888.batchCT	17121267	69.82%	0.00%	28.56%
R.9888	18245263	75.69%	0.00%	18.96%	R.9888	18245263	76.51%	0.00%	18.68%
S.9888	22727163	76.04%	0.00%	20.16%	S.9888	22727163	76.70%	0.00%	19.77%
F.9905.batchCT	14777577	78.42%	0.00%	18.95%	F.9905.batchCT	14777577	78.51%	0.00%	19.01%
P.9905.batchCT	19347938	72.68%	0.00%	23.53%	P.9905.batchCT	19347938	73.44%	0.00%	23.21%
R.9905	12879211	76.57%	0.00%	18.66%	R.9905	12879211	76.91%	0.00%	18.81%
S.9905	24898089	77.09%	0.00%	17.38%	S.9905	24898089	77.59%	0.00%	17.57%
F.9981.batch1	21761058	74.25%	0.00%	24.13%	F.9981.batch1	21761058	74.34%	0.00%	24.09%
F.9981.batch2	37147265	77.64%	0.00%	20.99%	F.9981.batch2	37147265	77.70%	0.00%	20.82%
P.9981.batch2	18855405	71.22%	0.00%	24.40%	P.9981.batch2	18855405	72.33%	0.00%	24.22%
R.9981	22594665	80.37%	0.00%	18.03%	R.9981	22594665	80.30%	0.00%	17.98%
S.9981	20039832	81.12%	0.00%	14.52%	S.9981	20039832	81.54%	0.00%	14.76%
